# Supplementary material for: Chromosome-scale comparative sequence analysis unravels molecular mechanisms of genome dynamics between two wheat cultivars
Source: Genome Biol. 2018 Aug 17;19:104. doi: 10.1186/s13059-018-1477-2 (PMC6097286; doi:10.1186/s13059-018-1477-2)
Supplement: Supplementary file 2 — Table S1. List of 678 CH Campala Lr22a genes that were found in haploblock c. (XLSX 32 kb) [file 13059_2018_1477_MOESM2_ESM.xlsx]

## Sheet: Additional file 2
List of 678 ‘CH Campala Lr22a’ genes that were found in haploblock c.
CH Campala Lr22a haploblock c genes	Best Brachipodium hit	Function
TraesCLr22a2Dv5b1G00486500.1	No homolog	No homology
TraesCLr22a2Dv5b1G00486600.1	Bradi5g22080	ABC transporter
TraesCLr22a2Dv5b1G00486700.1	No homolog	No homology
TraesCLr22a2Dv5b1G00486800.1	Bradi5g22090	Remorin, C-terminal region BINDING: protein
TraesCLr22a2Dv5b1G00486900.1	Bradi5g22100	SIT4 phosphatase-associated protein
TraesCLr22a2Dv5b1G00487000.1	No homolog	No homology
TraesCLr22a2Dv5b1G00487100.1	Bradi5g22120	Nucleotide-binding, alpha-beta plait BINDING:, nucleotide, nucleic acid
TraesCLr22a2Dv5b1G00487200.1	Bradi2g35770	Leucine-rich repeat
TraesCLr22a2Dv5b1G00487300.1	Bradi2g35770	Leucine-rich repeat
TraesCLr22a2Dv5b1G00487400.1	Bradi5g19450	GTPase binding
TraesCLr22a2Dv5b1G00487500.1	Bradi5g02370	Leucine-rich repeat
TraesCLr22a2Dv5b1G00487600.1	No homolog	No homology
TraesCLr22a2Dv5b1G00487700.1	No homolog	No homology
TraesCLr22a2Dv5b1G00487800.1	Bradi2g40510	Serine/Thr protein kinase
TraesCLr22a2Dv5b1G00487900.1	Bradi4g42470	Cyclin-like F-box
TraesCLr22a2Dv5b1G00488000.1	No homolog	No homology
TraesCLr22a2Dv5b1G00488100.1	Bradi4g42470	Cyclin-like F-box
TraesCLr22a2Dv5b1G00488200.1	Bradi3g19970	NB-ARC
TraesCLr22a2Dv5b1G00488300.1	Bradi1g70070	Transcriptional factor
TraesCLr22a2Dv5b1G00488400.1	Bradi3g16300	Alpha/beta hydrolase
TraesCLr22a2Dv5b1G00488500.1	Bradi4g13290	Protein of unknown function DUF716
TraesCLr22a2Dv5b1G00488600.1	Bradi5g22550	Leucine-rich repeat
TraesCLr22a2Dv5b1G00488700.1	Bradi5g22130	Unknown function
TraesCLr22a2Dv5b1G00488800.1	Bradi5g22200	Bromodomain ACTIVITY: transcription activator
TraesCLr22a2Dv5b1G00488900.1	Bradi5g19980	Protein of unknown function DUF597
TraesCLr22a2Dv5b1G00489000.1	Bradi3g16300	Alpha/beta hydrolase
TraesCLr22a2Dv5b1G00489100.1	Bradi2g18450	Sulfotransferase ACTIVITY: estrone, sulfotransferase BINDING: nucleotide
TraesCLr22a2Dv5b1G00489200.1	No homolog	No homology
TraesCLr22a2Dv5b1G00489300.1	No homolog	No homology
TraesCLr22a2Dv5b1G00489400.1	Bradi1g60260	Alkyl hydroperoxide reductase
TraesCLr22a2Dv5b1G00489500.1	Bradi5g15800	EGF-type Asp/Asn hydroxylation conserved site, ACTIVITY: protein Tyr kinase
TraesCLr22a2Dv5b1G00489600.1	Bradi3g60870	Basic-leucine zipper (bZIP) transcription factor
TraesCLr22a2Dv5b1G00489700.1	No homolog	No homology
TraesCLr22a2Dv5b1G00489800.1	Bradi5g22220	Amine oxidase
TraesCLr22a2Dv5b1G00489900.1	No homolog	No homology
TraesCLr22a2Dv5b1G00490000.1	Bradi3g45080	Pectinesterase inhibitor ACTIVITY: enzyme, inhibitor, pectinesterase
TraesCLr22a2Dv5b1G00490100.1	No homolog	No homology
TraesCLr22a2Dv5b1G00490200.1	Bradi5g22250	FMN-dependent alpha-hydroxy acid dehydrogenase,, active site ACTIVITY: L-lactate
TraesCLr22a2Dv5b1G00490300.1	Bradi5g22290	Glycine cleavage T-protein
TraesCLr22a2Dv5b1G00490400.1	Bradi2g40970	Zinc finger
TraesCLr22a2Dv5b1G00490500.1	Bradi5g22300	Twin-arginine translocation pathway signal
TraesCLr22a2Dv5b1G00490600.1	Bradi0098s00200	Light chain 3 (LC3) BINDING:, phosphatidylethanolamine, microtubule, beta-tubulin
TraesCLr22a2Dv5b1G00490700.1	Bradi3g20540	Pectin lyase fold/virulence factor
TraesCLr22a2Dv5b1G00490800.1	Bradi5g01050	Protein of unknown function DUF594
TraesCLr22a2Dv5b1G00490900.1	Bradi5g22310	Glycogen/starch synthases, ADP-glucose type, ACTIVITY: UDP-glycosyltransferase
TraesCLr22a2Dv5b1G00491000.1	Bradi3g20540	Pectin lyase fold/virulence factor
TraesCLr22a2Dv5b1G00491100.1	Bradi5g22330	ATPase
TraesCLr22a2Dv5b1G00491200.1	No homolog	No homology
TraesCLr22a2Dv5b1G00491300.1	No homolog	No homology
TraesCLr22a2Dv5b1G00491400.1	Bradi5g22340	CDP-diacylglycerol-inositol
TraesCLr22a2Dv5b1G00491500.1	Bradi5g22350	Kelch related ACTIVITY: transcription, regulator BINDING: identical protein
TraesCLr22a2Dv5b1G00491600.1	Bradi3g05480	Leucine-rich repeat
TraesCLr22a2Dv5b1G00491700.1	Bradi5g19360	Histone core BINDING: DNA, protein
TraesCLr22a2Dv5b1G00491800.1	Bradi2g55630	Glycoside hydrolase
TraesCLr22a2Dv5b1G00491900.1	Bradi3g26990	IQ calmodulin-binding region
TraesCLr22a2Dv5b1G00492000.1	Bradi5g22370	Kelch related ACTIVITY: transcription, regulator BINDING: protein
TraesCLr22a2Dv5b1G00492100.1	No homolog	No homology
TraesCLr22a2Dv5b1G00492200.1	Bradi1g45220	Transcription factor TCP subgroup
TraesCLr22a2Dv5b1G00492300.1	Bradi3g60720	GHMP kinase, ATP-binding, conserved site, ACTIVITY: homoSer kinase BINDING: ATP
TraesCLr22a2Dv5b1G00492400.1	Bradi3g39130	F-box associated type 1
TraesCLr22a2Dv5b1G00492500.1	No homolog	No homology
TraesCLr22a2Dv5b1G00492600.1	Bradi3g38380	Uncharacterised protein family UPF0029,, N-terminal BINDING: protein
TraesCLr22a2Dv5b1G00492700.1	Bradi5g22370	Kelch related ACTIVITY: transcription, regulator BINDING: protein
TraesCLr22a2Dv5b1G00492800.1	No homolog	No homology
TraesCLr22a2Dv5b1G00492900.1	Bradi5g22410	Nucleotide-binding, alpha-beta plait
TraesCLr22a2Dv5b1G00493000.1	Bradi5g22420	Ataxin-2
TraesCLr22a2Dv5b1G00493100.1	Bradi5g10840	Zinc finger
TraesCLr22a2Dv5b1G00493200.1	No homolog	No homology
TraesCLr22a2Dv5b1G00493300.1	No homolog	No homology
TraesCLr22a2Dv5b1G00493400.1	Bradi5g22430	HMG-I and HMG-Y, DNA-binding, conserved site
TraesCLr22a2Dv5b1G00493500.1	Bradi5g22350	Kelch related ACTIVITY: transcription, regulator BINDING: identical protein
TraesCLr22a2Dv5b1G00493600.1	Bradi5g22510	Lipocalin-related protein and Bos/Can/Equ, allergen
TraesCLr22a2Dv5b1G00493700.1	Bradi2g35770	Leucine-rich repeat
TraesCLr22a2Dv5b1G00493800.1	Bradi5g22840	Leucine-rich repeat
TraesCLr22a2Dv5b1G00493900.1	Bradi5g22840	Leucine-rich repeat
TraesCLr22a2Dv5b1G00494000.1	No homolog	No homology
TraesCLr22a2Dv5b1G00494100.1	Bradi5g22840	Leucine-rich repeat
TraesCLr22a2Dv5b1G00494200.1	Bradi5g22550	Leucine-rich repeat
TraesCLr22a2Dv5b1G00494300.1	No homolog	No homology
TraesCLr22a2Dv5b1G00494400.1	Bradi5g22550	Leucine-rich repeat
TraesCLr22a2Dv5b1G00494500.1	No homolog	No homology
TraesCLr22a2Dv5b1G00494600.1	Bradi4g09780	Phospholipase
TraesCLr22a2Dv5b1G00494700.1	Bradi2g35770	Leucine-rich repeat
TraesCLr22a2Dv5b1G00494800.1	No homolog	No homology
TraesCLr22a2Dv5b1G00494900.1	Bradi5g22550	Leucine-rich repeat
TraesCLr22a2Dv5b1G00495000.1	Bradi5g22570	Lipid-binding START ACTIVITY: transcription, repressor, transcription factor
TraesCLr22a2Dv5b1G00495100.1	No homolog	No homology
TraesCLr22a2Dv5b1G00495200.1	Bradi5g22580	ABC transporter
TraesCLr22a2Dv5b1G00495300.1	Bradi5g22580	ABC transporter
TraesCLr22a2Dv5b1G00495400.1	Bradi3g15340	PAK-box/P21-Rho-binding
TraesCLr22a2Dv5b1G00495500.1	No homolog	No homology
TraesCLr22a2Dv5b1G00495600.1	Bradi3g05470	Leucine-rich repeat
TraesCLr22a2Dv5b1G00495700.1	Bradi5g22610	Eukaryotic translation initiation factor SUI1
TraesCLr22a2Dv5b1G00495800.1	Bradi5g18030	UDP-glucuronosyl/UDP-glucosyltransferase
TraesCLr22a2Dv5b1G00495900.1	Bradi2g42990	MtN3 and saliva related transmembrane protein
TraesCLr22a2Dv5b1G00496000.1	Bradi5g22630	Protein of unknown function DUF794
TraesCLr22a2Dv5b1G00496100.1	No homolog	No homology
TraesCLr22a2Dv5b1G00496200.1	Bradi4g16240	Leucine-rich repeat
TraesCLr22a2Dv5b1G00496300.1	Bradi1g02140	GrpE nucleotide exchange factor
TraesCLr22a2Dv5b1G00496400.1	Bradi4g38540	Ribosomal protein L40e
TraesCLr22a2Dv5b1G00496500.1	Bradi3g32400	Cyclin-like F-box
TraesCLr22a2Dv5b1G00496600.1	Bradi1g02140	GrpE nucleotide exchange factor
TraesCLr22a2Dv5b1G00496700.1	No homolog	No homology
TraesCLr22a2Dv5b1G00496800.1	Bradi3g32400	Cyclin-like F-box
TraesCLr22a2Dv5b1G00496900.1	Bradi3g09430	Zinc finger
TraesCLr22a2Dv5b1G00497000.1	Bradi3g10720	ATPase
TraesCLr22a2Dv5b1G00497100.1	No homolog	No homology
TraesCLr22a2Dv5b1G00497200.1	Bradi5g22640	Pentatricopeptide repeat
TraesCLr22a2Dv5b1G00497300.1	Bradi5g22650	Haem peroxidase, plant/fungal/bacterial, ACTIVITY: electron carrier, peroxidase
TraesCLr22a2Dv5b1G00497400.1	Bradi1g64920	Bet v I allergen
TraesCLr22a2Dv5b1G00497500.1	Bradi1g64920	Bet v I allergen
TraesCLr22a2Dv5b1G00497600.1	Bradi3g21160	Alpha/beta hydrolase fold-1 activity
TraesCLr22a2Dv5b1G00497700.1	Bradi4g39160	Lipase
TraesCLr22a2Dv5b1G00497800.1	Bradi2g53450	Pentatricopeptide repeat
TraesCLr22a2Dv5b1G00497900.1	Bradi5g00500	Pre-SET zinc-binding sub-group
TraesCLr22a2Dv5b1G00498000.1	Bradi1g54940	Methylmalonate-semialdehyde dehydrogenase
TraesCLr22a2Dv5b1G00498100.1	Bradi4g44400	Plant lipid transfer protein
TraesCLr22a2Dv5b1G00498200.1	No homolog	No homology
TraesCLr22a2Dv5b1G00498300.1	No homolog	No homology
TraesCLr22a2Dv5b1G00498400.1	Bradi3g02130	Terpenoid cylases/protein prenyltransferase
TraesCLr22a2Dv5b1G00498500.1	No homolog	No homology
TraesCLr22a2Dv5b1G00498600.1	Bradi5g22880	Leucine-rich repeat, N-terminal
TraesCLr22a2Dv5b1G00498700.1	Bradi2g23720	Glycoside hydrolase
TraesCLr22a2Dv5b1G00498800.1	Bradi3g46640	Major facilitator superfamily, general substrate, transporter ACTIVITY: mannose
TraesCLr22a2Dv5b1G00498900.1	No homolog	No homology
TraesCLr22a2Dv5b1G00499000.1	No homolog	No homology
TraesCLr22a2Dv5b1G00499200.1	Bradi3g09190	UDP-glucuronosyl/UDP-glucosyltransferase
TraesCLr22a2Dv5b1G00499100.1	Bradi3g48970	Pre-SET zinc-binding sub-group
TraesCLr22a2Dv5b1G00499300.1	Bradi1g29140	Phosphatidylinositol-4-phosphate 5-kinase
TraesCLr22a2Dv5b1G00499400.1	Bradi5g22710	Cyclin-related 2 ACTIVITY: cyclin-dependent, protein kinase regulator
TraesCLr22a2Dv5b1G00499500.1	Bradi5g22710	Cyclin-related 2 ACTIVITY: cyclin-dependent, protein kinase regulator
TraesCLr22a2Dv5b1G00499600.1	Bradi4g07540	Legume lectin, beta domain
TraesCLr22a2Dv5b1G00499700.1	Bradi5g25370	Protein of unknown function DUF724
TraesCLr22a2Dv5b1G00499800.1	Bradi3g16030	DNA polymerase delta
TraesCLr22a2Dv5b1G00499900.1	Bradi5g22730	Zinc finger
TraesCLr22a2Dv5b1G00500000.1	Bradi4g45140	Phosphopantetheine attachment site
TraesCLr22a2Dv5b1G00500100.1	Bradi5g22750	Helicase
TraesCLr22a2Dv5b1G00500200.1	Bradi2g52470	Peptidase C14
TraesCLr22a2Dv5b1G00500300.1	No homolog	No homology
TraesCLr22a2Dv5b1G00500400.1	Bradi4g21850	Leucine-rich repeat
TraesCLr22a2Dv5b1G00500500.1	No homolog	No homology
TraesCLr22a2Dv5b1G00500600.1	Bradi3g23300	Nitrogen regulatory PII-like, alpha/beta, BINDING: enzyme
TraesCLr22a2Dv5b1G00500700.1	Bradi5g22770	Thioredoxin-like fold ACTIVITY: thioredoxin-disulfide reductase
TraesCLr22a2Dv5b1G00500800.1	Bradi3g05480	Leucine-rich repeat
TraesCLr22a2Dv5b1G00500900.1	Bradi5g22780	ATPase BINDING: microtubule, protein kinase, ATP
TraesCLr22a2Dv5b1G00501000.1	No homolog	No homology
TraesCLr22a2Dv5b1G00501100.1	No homolog	No homology
TraesCLr22a2Dv5b1G00501300.1	No homolog	No homology
TraesCLr22a2Dv5b1G00501400.1	No homolog	No homology
TraesCLr22a2Dv5b1G00501500.1	No homolog	No homology
TraesCLr22a2Dv5b1G00501600.1	Bradi4g31620	Serine/Thr protein kinase
TraesCLr22a2Dv5b1G00501700.1	No homolog	No homology
TraesCLr22a2Dv5b1G00501800.1	Bradi3g00830	Mitochodrial transcription termination
TraesCLr22a2Dv5b1G00501900.1	No homolog	No homology
TraesCLr22a2Dv5b1G00502000.1	Bradi2g27970	Protein phosphatase 2C
TraesCLr22a2Dv5b1G00502100.1	No homolog	No homology
TraesCLr22a2Dv5b1G00502200.1	Bradi1g06560	Glycosyltransferase AER61
TraesCLr22a2Dv5b1G00502300.1	No homolog	No homology
TraesCLr22a2Dv5b1G00502400.1	Bradi4g38260	Nucleotide-binding, alpha-beta plait ACTIVITY:, RNA transmembrane transporter
TraesCLr22a2Dv5b1G00502500.1	Bradi1g47620	Leucine-rich repeat
TraesCLr22a2Dv5b1G00502600.1	Bradi4g06970	Leucine-rich repeat
TraesCLr22a2Dv5b1G00502700.1	No homolog	No homology
TraesCLr22a2Dv5b1G00502800.1	Bradi3g21160	Alpha/beta hydrolase fold-1 ACTIVITY:, carboxylesterase
TraesCLr22a2Dv5b1G00502900.1	Bradi5g22820	NAD-dependent epimerase/dehydratase
TraesCLr22a2Dv5b1G00503000.1	Bradi5g22830	NAD-dependent epimerase/dehydratase
TraesCLr22a2Dv5b1G00503100.1	No homolog	No homology
TraesCLr22a2Dv5b1G00503200.1	No homolog	No homology
TraesCLr22a2Dv5b1G00503300.1	Bradi5g22830	NAD-dependent epimerase/dehydratase
TraesCLr22a2Dv5b1G00503500.1	Bradi2g23450	Uncharacterised protein family UPF0497
TraesCLr22a2Dv5b1G00503600.1	Bradi5g22830	NAD-dependent epimerase/dehydratase
TraesCLr22a2Dv5b1G00503400.1	Bradi5g22830	NAD-dependent epimerase/dehydratase
TraesCLr22a2Dv5b1G00503700.1	No homolog	No homology
TraesCLr22a2Dv5b1G00503800.1	No homolog	No homology
TraesCLr22a2Dv5b1G00503900.1	Bradi5g13140	Nucleotide-binding, alpha-beta plait BINDING:, nucleotide, protein, poly(A)
TraesCLr22a2Dv5b1G00504000.1	Bradi3g49500	Surfeit locus 6 ACTIVITY:, nucleoside-triphosphatase
TraesCLr22a2Dv5b1G00504100.1	Bradi5g01370	BINDING: protein
TraesCLr22a2Dv5b1G00504200.1	No homolog	No homology
TraesCLr22a2Dv5b1G00504300.1	No homolog	No homology
TraesCLr22a2Dv5b1G00504400.1	No homolog	No homology
TraesCLr22a2Dv5b1G00504500.1	No homolog	No homology
TraesCLr22a2Dv5b1G00504600.1	Bradi4g26560	UDP-glucuronosyl/UDP-glucosyltransferase
TraesCLr22a2Dv5b1G00504700.1	Bradi1g53290	Harpin-induced 1
TraesCLr22a2Dv5b1G00504800.1	Bradi3g45810	N-6 adenine-specific DNA methylase
TraesCLr22a2Dv5b1G00504900.1	No homolog	No homology
TraesCLr22a2Dv5b1G00505000.1	Bradi4g26560	UDP-glucuronosyl/UDP-glucosyltransferase
TraesCLr22a2Dv5b1G00505100.1	Bradi5g22820	NAD-dependent epimerase/dehydratase
TraesCLr22a2Dv5b1G00505200.1	Bradi2g43150	Plant PDR ABC transporter associated
TraesCLr22a2Dv5b1G00505300.1	Bradi5g22900	Major facilitator superfamily,norepine ransmembrane
TraesCLr22a2Dv5b1G00505400.1	Bradi1g06860	Translation elongation factor EF1A/initiation, factor IF2gamma, C-terminal ACTIV
TraesCLr22a2Dv5b1G00505500.1	Bradi5g22900	Major facilitator superfamily,norepine ransmembrane
TraesCLr22a2Dv5b1G00505600.1	No homolog	No homology
TraesCLr22a2Dv5b1G00505700.1	Bradi5g22900	Major facilitator superfamily,norepine ransmembrane
TraesCLr22a2Dv5b1G00505800.1	Bradi5g22900	Major facilitator superfamily,norepine ransmembrane
TraesCLr22a2Dv5b1G00505900.1	Bradi5g22910	Concanavalin A-like lectin/glucanase
TraesCLr22a2Dv5b1G00506000.1	Bradi5g08250	Oligopeptide transporter OPT superfamily
TraesCLr22a2Dv5b1G00506100.1	Bradi5g08250	Oligopeptide transporter OPT superfamily
TraesCLr22a2Dv5b1G00506200.1	Bradi1g62860	Dormancyauxin associated
TraesCLr22a2Dv5b1G00506300.1	Bradi5g22920	Helix-loop-helix DNA-binding
TraesCLr22a2Dv5b1G00506400.1	Bradi5g22930	Serine/Thr protein kinase
TraesCLr22a2Dv5b1G00506500.1	Bradi5g23060	Serine/Thr protein kinase
TraesCLr22a2Dv5b1G00506600.1	Bradi5g23060	Serine/Thr protein kinase
TraesCLr22a2Dv5b1G00506700.1	Bradi5g23060	Serine/Thr protein kinase
TraesCLr22a2Dv5b1G00506800.1	Bradi5g23060	Serine/Thr protein kinase
TraesCLr22a2Dv5b1G00506900.1	Bradi2g12880	Phospholipid/glycerol acyltransferase
TraesCLr22a2Dv5b1G00507000.1	No homolog	No homology
TraesCLr22a2Dv5b1G00507100.1	No homolog	No homology
TraesCLr22a2Dv5b1G00507200.1	No homolog	No homology
TraesCLr22a2Dv5b1G00507400.1	Bradi5g23060	Serine/Thr protein kinase
TraesCLr22a2Dv5b1G00507500.1	Bradi5g23080	Serine/Thr protein kinase
TraesCLr22a2Dv5b1G00507600.1	Bradi5g19700	Pectinesterase inhibitor
TraesCLr22a2Dv5b1G00507700.1	No homolog	No homology
TraesCLr22a2Dv5b1G00507800.1	Bradi1g56830	Alpha/beta hydrolase
TraesCLr22a2Dv5b1G00507900.1	Bradi2g11690	Plant specific eukaryotic initiation factor 4B
TraesCLr22a2Dv5b1G00508000.1	No homolog	No homology
TraesCLr22a2Dv5b1G00508100.1	Bradi1g54210	Glycoside hydrolase
TraesCLr22a2Dv5b1G00508200.1	No homolog	No homology
TraesCLr22a2Dv5b1G00508300.1	Bradi5g23090	Curculin-like (mannose-binding) lectin
TraesCLr22a2Dv5b1G00508400.1	Bradi1g54210	Glycoside hydrolase
TraesCLr22a2Dv5b1G00508500.1	Bradi5g23110	Serine/Thr protein kinase
TraesCLr22a2Dv5b1G00508600.1	Bradi5g25410	2OG-Fe(II) oxygenase
TraesCLr22a2Dv5b1G00508700.1	Bradi5g25400	Phospholipid/glycerol acyltransferase
TraesCLr22a2Dv5b1G00508800.1	Bradi5g23130	Diacylglycerol kinase
TraesCLr22a2Dv5b1G00508900.1	Bradi3g02240	Leucine-rich repeat
TraesCLr22a2Dv5b1G00509000.1	Bradi1g43170	Short-chain dehydrogenase/reductase
TraesCLr22a2Dv5b1G00509100.1	Bradi5g23110	Serine/Thr protein kinase
TraesCLr22a2Dv5b1G00509200.1	Bradi5g23110	Serine/Thr protein kinase
TraesCLr22a2Dv5b1G00509300.1	No homolog	No homology
TraesCLr22a2Dv5b1G00509400.1	Bradi5g27400	Transcriptional factor B3
TraesCLr22a2Dv5b1G00509500.1	Bradi5g25390	Unconventional myosin/plant kinesin-like
TraesCLr22a2Dv5b1G00509600.1	Bradi4g17100	Cyclin-like F-box
TraesCLr22a2Dv5b1G00509700.1	Bradi5g25370	Protein of unknown function DUF724
TraesCLr22a2Dv5b1G00509800.1	Bradi5g25340	Zinc finger
TraesCLr22a2Dv5b1G00509900.1	Bradi5g25340	Zinc finger
TraesCLr22a2Dv5b1G00510000.1	Bradi5g25320	Myb-like DNA-binding region
TraesCLr22a2Dv5b1G00510100.1	Bradi5g25320	Myb-like DNA-binding region
TraesCLr22a2Dv5b1G00510200.1	Bradi5g25310	RNA polymerase I, transcription factor
TraesCLr22a2Dv5b1G00510300.1	Bradi3g00830	Mitochodrial transcription termination
TraesCLr22a2Dv5b1G00510400.1	Bradi4g07850	Aminoacyl-tRNA synthetase
TraesCLr22a2Dv5b1G00510500.1	Bradi5g14680	Major facilitator superfamily
TraesCLr22a2Dv5b1G00510600.1	Bradi5g25280	unknown function
TraesCLr22a2Dv5b1G00510700.1	Bradi5g25270	Glycosyl hydrolases
TraesCLr22a2Dv5b1G00510800.1	Bradi5g25250	Leucine-rich repeat
TraesCLr22a2Dv5b1G00510900.1	Bradi5g25200	Leucine-rich repeat
TraesCLr22a2Dv5b1G00511000.1	Bradi5g25250	Leucine-rich repeat
TraesCLr22a2Dv5b1G00511100.1	Bradi3g35170	Harpin-induced 1
TraesCLr22a2Dv5b1G00511200.1	Bradi3g43600	Cytochrome P450
TraesCLr22a2Dv5b1G00511300.1	Bradi2g30790	DNA-binding WRKY
TraesCLr22a2Dv5b1G00511400.1	Bradi3g47790	Phosphopantetheine attachment site
TraesCLr22a2Dv5b1G00511500.1	Bradi5g25200	Leucine-rich repeat
TraesCLr22a2Dv5b1G00511600.1	Bradi4g19460	S-adenosyl-L-homocysteine hydrolase
TraesCLr22a2Dv5b1G00511700.1	Bradi1g28000	Peptidase S10
TraesCLr22a2Dv5b1G00511800.1	Bradi1g47610	Leucine-rich repeat
TraesCLr22a2Dv5b1G00511900.1	Bradi1g02140	GrpE nucleotide exchange factor
TraesCLr22a2Dv5b1G00512000.1	Bradi5g25190	Leucine-rich repeat
TraesCLr22a2Dv5b1G00512100.1	Bradi5g25170	Transferase
TraesCLr22a2Dv5b1G00512200.1	Bradi3g30590	Cytochrome P450
TraesCLr22a2Dv5b1G00512300.1	Bradi3g16110	2OG-Fe(II) oxygenase
TraesCLr22a2Dv5b1G00512400.1	Bradi1g02960	WD40/YVTN repeat-like
TraesCLr22a2Dv5b1G00512500.1	Bradi1g02950	Zinc finger
TraesCLr22a2Dv5b1G00512600.1	Bradi3g35980	Cytochrome P450
TraesCLr22a2Dv5b1G00512700.1	Bradi5g25170	Transferase
TraesCLr22a2Dv5b1G00512800.1	No homolog	No homology
TraesCLr22a2Dv5b1G00512900.1	Bradi5g25160	Transcriptional factor B3
TraesCLr22a2Dv5b1G00513000.1	Bradi5g01720	Peptidyl-prolyl cis-trans isomerase
TraesCLr22a2Dv5b1G00513100.1	Bradi5g25130	WD40 repeat
TraesCLr22a2Dv5b1G00513200.1	Bradi5g22950	Aldehyde dehydrogenase
TraesCLr22a2Dv5b1G00513300.1	No homolog	No homology
TraesCLr22a2Dv5b1G00513400.1	Bradi5g22950	Aldehyde dehydrogenase
TraesCLr22a2Dv5b1G00513500.1	Bradi1g36270	SFT2-like
TraesCLr22a2Dv5b1G00513600.1	Bradi5g25110	PHF5-like ACTIVITY: RNA splicing factor, transesterification mechanism
TraesCLr22a2Dv5b1G00513700.1	Bradi5g25100	Zinc finger
TraesCLr22a2Dv5b1G00513800.1	Bradi1g54770	F-box associated type 1
TraesCLr22a2Dv5b1G00513900.1	Bradi5g25090	IQ calmodulin-binding region
TraesCLr22a2Dv5b1G00514000.1	Bradi5g25080	Regulator of chromosome, condensation/beta-lactamase-inhibitor protein II
TraesCLr22a2Dv5b1G00514100.1	Bradi3g08610	Uncharacterised protein family UPF0054
TraesCLr22a2Dv5b1G00514200.1	Bradi3g22870	ATPase
TraesCLr22a2Dv5b1G00514300.1	Bradi5g25070	GTP cyclohydrolase I
TraesCLr22a2Dv5b1G00514400.1	Bradi2g46250	Glycosyl transferase
TraesCLr22a2Dv5b1G00514500.1	Bradi3g35230	FAD linked oxidase
TraesCLr22a2Dv5b1G00514600.1	Bradi5g25050	2OG-Fe(II) oxygenase
TraesCLr22a2Dv5b1G00514700.1	Bradi4g19460	S-adenosyl-L-homocysteine hydrolase
TraesCLr22a2Dv5b1G00514800.1	Bradi4g19470	Pyridoxal phosphate-dependent transferase
TraesCLr22a2Dv5b1G00514900.1	Bradi5g19450	GTPase BINDING: protein
TraesCLr22a2Dv5b1G00515000.1	Bradi1g60720	Serine/Thr protein kinase
TraesCLr22a2Dv5b1G00515100.1	No homolog	No homology
TraesCLr22a2Dv5b1G00515200.1	Bradi5g25010	Auxin responsive SAUR protein
TraesCLr22a2Dv5b1G00515300.1	Bradi5g25020	Auxin responsive SAUR protein
TraesCLr22a2Dv5b1G00515400.1	Bradi5g25020	Auxin responsive SAUR protein
TraesCLr22a2Dv5b1G00515500.1	Bradi5g25000	Auxin responsive SAUR protein
TraesCLr22a2Dv5b1G00515600.1	Bradi2g43800	Region of unknown function
TraesCLr22a2Dv5b1G00515700.1	Bradi1g51820	Transcription regulator
TraesCLr22a2Dv5b1G00515800.1	No homolog	No homology
TraesCLr22a2Dv5b1G00515900.1	No homolog	No homology
TraesCLr22a2Dv5b1G00516000.1	No homolog	No homology
TraesCLr22a2Dv5b1G00516100.1	No homolog	No homology
TraesCLr22a2Dv5b1G00516200.1	No homolog	No homology
TraesCLr22a2Dv5b1G00516300.1	No homolog	No homology
TraesCLr22a2Dv5b1G00516400.1	No homolog	No homology
TraesCLr22a2Dv5b1G00516500.1	No homolog	No homology
TraesCLr22a2Dv5b1G00516600.1	Bradi5g24980	Ribosomal protein L40e
TraesCLr22a2Dv5b1G00516700.1	Bradi4g10040	Leucine-rich repeat
TraesCLr22a2Dv5b1G00516800.1	Bradi3g56370	unknown function
TraesCLr22a2Dv5b1G00516900.1	Bradi5g24960	Endopeptidase, translation factor
TraesCLr22a2Dv5b1G00517000.1	Bradi2g08140	ACTIVITY: transporter
TraesCLr22a2Dv5b1G00517100.1	Bradi5g24950	MED7 ACTIVITY: RNA polymerase II, transcription mediator
TraesCLr22a2Dv5b1G00517200.1	Bradi4g24410	Serine/Thr protein kinase
TraesCLr22a2Dv5b1G00517300.1	Bradi5g24940	ACTIVITY: catalytic BINDING: DNA, protein
TraesCLr22a2Dv5b1G00517400.1	Bradi5g13810	Protein phosphatase
TraesCLr22a2Dv5b1G00517500.1	Bradi5g02740	Pentatricopeptide repeat
TraesCLr22a2Dv5b1G00517600.1	Bradi1g56800	Prefoldin alpha-like BINDING: actin filament,, microtubule, unfolded protein
TraesCLr22a2Dv5b1G00517700.1	Bradi2g38810	Leucine-rich repeat
TraesCLr22a2Dv5b1G00517800.1	Bradi4g11380	Short-chain dehydrogenase/reductase
TraesCLr22a2Dv5b1G00517900.1	Bradi5g24930	Molybdenum cofactor biosynthesis
TraesCLr22a2Dv5b1G00518000.1	Bradi5g24900	HMG-I and HMG-Y, DNA-binding, conserved site
TraesCLr22a2Dv5b1G00518100.1	Bradi5g24890	Inositol-pentakisphosphate 2-kinase
TraesCLr22a2Dv5b1G00518200.1	Bradi5g24880	Heavy metal transport/detoxification protein
TraesCLr22a2Dv5b1G00518300.1	No homolog	No homology
TraesCLr22a2Dv5b1G00518400.1	No homolog	No homology
TraesCLr22a2Dv5b1G00518500.1	No homolog	No homology
TraesCLr22a2Dv5b1G00518600.1	Bradi5g24870	Serine/Thr protein kinase
TraesCLr22a2Dv5b1G00518700.1	Bradi2g13840	Heat shock protein
TraesCLr22a2Dv5b1G00518800.1	Bradi4g24650	ABA/WDS induced protein
TraesCLr22a2Dv5b1G00518900.1	Bradi2g04680	Tetratricopeptide-like helical ACTIVITY:, protein kinase regulator
TraesCLr22a2Dv5b1G00519000.1	Bradi3g10310	Concanavalin A-like lectin/glucanase
TraesCLr22a2Dv5b1G00519100.1	Bradi5g24850	Alpha-1,4-glucan-protein synthase
TraesCLr22a2Dv5b1G00519200.1	Bradi5g24840	Protein kinase-like
TraesCLr22a2Dv5b1G00519300.1	No homolog	No homology
TraesCLr22a2Dv5b1G00519400.1	Bradi5g24820	Probable translation factor pelota ACTIVITY:, endoribonuclease BINDING: protein
TraesCLr22a2Dv5b1G00519500.1	No homolog	No homology
TraesCLr22a2Dv5b1G00519600.1	No homolog	No homology
TraesCLr22a2Dv5b1G00519700.1	No homolog	No homology
TraesCLr22a2Dv5b1G00519800.1	Bradi5g10840	Zinc finger
TraesCLr22a2Dv5b1G00519900.1	Bradi5g24820	Probable translation factor pelota ACTIVITY:, endoribonuclease BINDING: protein
TraesCLr22a2Dv5b1G00520000.1	Bradi2g62630	UbiE/COQ5 methyltransferase
TraesCLr22a2Dv5b1G00520100.1	Bradi1g58500	Protein of unknown function DUF1365
TraesCLr22a2Dv5b1G00520200.1	Bradi1g58530	Galactose oxidase/kelch, beta-propeller, BINDING: protein
TraesCLr22a2Dv5b1G00520300.1	Bradi5g24800	Amino acid transporter
TraesCLr22a2Dv5b1G00520400.1	No homolog	No homology
TraesCLr22a2Dv5b1G00520500.1	Bradi1g28640	Cellular retinaldehyde-binding
TraesCLr22a2Dv5b1G00520600.1	Bradi5g24530	Proteinase inhibitor
TraesCLr22a2Dv5b1G00520700.1	Bradi5g24540	Transcription factor
TraesCLr22a2Dv5b1G00520800.1	No homolog	No homology
TraesCLr22a2Dv5b1G00520900.1	No homolog	No homology
TraesCLr22a2Dv5b1G00521000.1	No homolog	No homology
TraesCLr22a2Dv5b1G00521100.1	Bradi5g24570	Serine/Thr protein kinase
TraesCLr22a2Dv5b1G00521200.1	No homolog	No homology
TraesCLr22a2Dv5b1G00521300.1	Bradi5g25770	Transcriptional factor
TraesCLr22a2Dv5b1G00521400.1	No homolog	No homology
TraesCLr22a2Dv5b1G00521500.1	Bradi5g25770	Transcriptional factor
TraesCLr22a2Dv5b1G00521600.1	Bradi5g24580	Nucleolar, Nop52
TraesCLr22a2Dv5b1G00521700.1	No homolog	No homology
TraesCLr22a2Dv5b1G00521800.1	No homolog	No homology
TraesCLr22a2Dv5b1G00521900.1	No homolog	No homology
TraesCLr22a2Dv5b1G00522000.1	Bradi5g24590	ATPase
TraesCLr22a2Dv5b1G00522100.1	Bradi3g10810	C2 calcium-dependent membrane targeting
TraesCLr22a2Dv5b1G00522200.1	No homolog	No homology
TraesCLr22a2Dv5b1G00522300.1	Bradi5g24590	ATPase
TraesCLr22a2Dv5b1G00522400.1	No homolog	No homology
TraesCLr22a2Dv5b1G00522500.1	Bradi5g24610	Glycoside hydrolase-type carbohydrate-binding
TraesCLr22a2Dv5b1G00522600.1	No homolog	No homology
TraesCLr22a2Dv5b1G00522700.1	Bradi5g25770	Transcriptional factor
TraesCLr22a2Dv5b1G00522800.1	Bradi5g25770	Transcriptional factor
TraesCLr22a2Dv5b1G00522900.1	No homolog	No homology
TraesCLr22a2Dv5b1G00523000.1	Bradi5g24610	Glycoside hydrolase-type carbohydrate-binding
TraesCLr22a2Dv5b1G00523100.1	Bradi5g24630	Carbamoyl phosphate synthetase
TraesCLr22a2Dv5b1G00523200.1	Bradi5g24640	Polyprenyl synthetase
TraesCLr22a2Dv5b1G00523300.1	No homolog	No homology
TraesCLr22a2Dv5b1G00523400.1	Bradi5g24650	Haem peroxidase, plant/fungal/bacterial, ACTIVITY: electron carrier, peroxidase
TraesCLr22a2Dv5b1G00523500.1	Bradi5g24660	Rossmann-like alpha/beta/alpha sandwich fold
TraesCLr22a2Dv5b1G00523600.1	No homolog	No homology
TraesCLr22a2Dv5b1G00523700.1	Bradi5g24670	Transcriptional factor
TraesCLr22a2Dv5b1G00523800.1	Bradi3g43600	Cytochrome P450
TraesCLr22a2Dv5b1G00523900.1	No homolog	No homology
TraesCLr22a2Dv5b1G00524000.1	Bradi5g24690	ATPase
TraesCLr22a2Dv5b1G00524100.1	No homolog	No homology
TraesCLr22a2Dv5b1G00524200.1	Bradi5g24720	Pathogenesis-related transcriptional factor
TraesCLr22a2Dv5b1G00524300.1	Bradi5g24730	ACTIVITY: structural molecule, protein kinase, BINDING: cytoskeletal protein
TraesCLr22a2Dv5b1G00524400.1	No homolog	No homology
TraesCLr22a2Dv5b1G00524500.1	Bradi1g50560	BINDING: protein
TraesCLr22a2Dv5b1G00524600.1	Bradi3g07390	Ankyrin ACTIVITY: ion channel, catalytic, BINDING: cytoskeletal protein
TraesCLr22a2Dv5b1G00524700.1	Bradi2g11620	Cytochrome P450
TraesCLr22a2Dv5b1G00524800.1	Bradi2g21320	UDP-glucuronosyl/UDP-glucosyltransferase
TraesCLr22a2Dv5b1G00524900.1	Bradi2g21320	UDP-glucuronosyl/UDP-glucosyltransferase
TraesCLr22a2Dv5b1G00525000.1	No homolog	No homology
TraesCLr22a2Dv5b1G00525100.1	Bradi5g24760	Serine/Thr protein kinase
TraesCLr22a2Dv5b1G00525200.1	Bradi5g01170	Leucine-rich repeat
TraesCLr22a2Dv5b1G00525300.1	Bradi5g24760	Serine/Thr protein kinase
TraesCLr22a2Dv5b1G00525400.1	Bradi2g49090	UDP-glucuronosyl/UDP-glucosyltransferase
TraesCLr22a2Dv5b1G00525500.1	No homolog	No homology
TraesCLr22a2Dv5b1G00525600.1	No homolog	No homology
TraesCLr22a2Dv5b1G00525700.1	Bradi2g40790	Glutathione S-transferase/chloride channel
TraesCLr22a2Dv5b1G00525800.1	No homolog	No homology
TraesCLr22a2Dv5b1G00525900.1	Bradi5g24480	Serine/Thr protein kinase
TraesCLr22a2Dv5b1G00526000.1	Bradi5g24470	Translation initiation factor, transcription coactivator
TraesCLr22a2Dv5b1G00526100.1	Bradi5g24450	Serine/Thr protein kinase
TraesCLr22a2Dv5b1G00526200.1	No homolog	No homology
TraesCLr22a2Dv5b1G00526300.1	Bradi2g44120	Cytochrome P450
TraesCLr22a2Dv5b1G00526400.1	Bradi3g46790	Major facilitator superfamily
TraesCLr22a2Dv5b1G00526500.1	Bradi1g70860	Basic helix-loop-helix dimerisation region
TraesCLr22a2Dv5b1G00526600.1	Bradi1g05890	Serine/Thr protein kinase
TraesCLr22a2Dv5b1G00526700.1	Bradi5g21390	Terpenoid cylases/protein prenyltransferase
TraesCLr22a2Dv5b1G00526800.1	No homolog	No homology
TraesCLr22a2Dv5b1G00526900.1	Bradi4g12110	Protein of unknown function DUF6
TraesCLr22a2Dv5b1G00527000.1	No homolog	No homology
TraesCLr22a2Dv5b1G00527100.1	No homolog	No homology
TraesCLr22a2Dv5b1G00527200.1	No homolog	No homology
TraesCLr22a2Dv5b1G00527300.1	No homolog	No homology
TraesCLr22a2Dv5b1G00527400.1	Bradi1g53680	Zinc/iron permease
TraesCLr22a2Dv5b1G00527500.1	Bradi3g22400	Cellular retinaldehyde-binding/triple function
TraesCLr22a2Dv5b1G00527600.1	Bradi5g24360	Pathogenesis-related transcriptional factor
TraesCLr22a2Dv5b1G00527700.1	Bradi5g24370	Ferredoxin reductase-type FAD-binding domain
TraesCLr22a2Dv5b1G00527800.1	Bradi3g36740	Transcription termination factor
TraesCLr22a2Dv5b1G00527900.1	Bradi4g42520	Major facilitator superfamily
TraesCLr22a2Dv5b1G00528000.1	Bradi5g24380	Aux/IAA-ARF-dimerisation ACTIVITY: protein, dimerization
TraesCLr22a2Dv5b1G00528100.1	Bradi1g57780	Concanavalin A-like lectin/glucanase
TraesCLr22a2Dv5b1G00528200.1	Bradi1g60440	Sodium/calcium exchanger membrane region
TraesCLr22a2Dv5b1G00528300.1	Bradi5g24380	Aux/IAA-ARF-dimerisation ACTIVITY: protein, dimerization
TraesCLr22a2Dv5b1G00528400.1	Bradi5g24380	Aux/IAA-ARF-dimerisation ACTIVITY: protein, dimerization
TraesCLr22a2Dv5b1G00528500.1	Bradi1g55150	Transcription coactivator
TraesCLr22a2Dv5b1G00528600.1	No homolog	No homology
TraesCLr22a2Dv5b1G00528700.1	Bradi1g66540	Heat shock protein Hsp70
TraesCLr22a2Dv5b1G00528800.1	No homolog	No homology
TraesCLr22a2Dv5b1G00528900.1	Bradi4g26860	Staphylococcal nuclease (SNase-like)
TraesCLr22a2Dv5b1G00529000.1	Bradi5g24420	Peptidyl-tRNA hydrolase
TraesCLr22a2Dv5b1G00529100.1	Bradi5g24430	Phospholipase C/P1 nuclease
TraesCLr22a2Dv5b1G00529200.1	Bradi5g24140	Phospholipase C/P1 nuclease
TraesCLr22a2Dv5b1G00529300.1	No homolog	No homology
TraesCLr22a2Dv5b1G00529400.1	Bradi3g43600	Cytochrome P450
TraesCLr22a2Dv5b1G00529500.1	Bradi3g18640	Kelch related ACTIVITY: transcription
TraesCLr22a2Dv5b1G00529600.1	Bradi5g24170	Sulphate transporter
TraesCLr22a2Dv5b1G00529700.1	Bradi5g24180	Serine/Thr protein kinase
TraesCLr22a2Dv5b1G00529800.1	Bradi3g43600	Cytochrome P450
TraesCLr22a2Dv5b1G00529900.1	Bradi4g21930	Transferase
TraesCLr22a2Dv5b1G00530000.1	Bradi5g24180	Serine/Thr protein kinase
TraesCLr22a2Dv5b1G00530100.1	Bradi5g24180	Serine/Thr protein kinase
TraesCLr22a2Dv5b1G00530200.1	Bradi5g24310	Serine/Thr protein kinase
TraesCLr22a2Dv5b1G00530300.1	No homolog	No homology
TraesCLr22a2Dv5b1G00530400.1	Bradi5g24190	Serine/Thr protein kinase
TraesCLr22a2Dv5b1G00530500.1	Bradi5g24200	Haem peroxidase
TraesCLr22a2Dv5b1G00530600.1	Bradi3g24410	Glycoside hydrolase
TraesCLr22a2Dv5b1G00530700.1	Bradi4g10630	Serine/Thr protein kinase
TraesCLr22a2Dv5b1G00530800.1	Bradi1g62010	Alpha-N-acetylglucosaminidase
TraesCLr22a2Dv5b1G00530900.1	Bradi5g24220	D-isomer specific 2-hydroxyacid dehydrogenase
TraesCLr22a2Dv5b1G00531000.1	Bradi4g10630	Serine/Thr protein kinase
TraesCLr22a2Dv5b1G00531100.1	Bradi4g10630	Serine/Thr protein kinase
TraesCLr22a2Dv5b1G00531200.1	No homolog	No homology
TraesCLr22a2Dv5b1G00531300.1	Bradi4g44590	NB-ARC
TraesCLr22a2Dv5b1G00531400.1	Bradi5g24180	Serine/Thr protein kinase
TraesCLr22a2Dv5b1G00531500.1	Bradi5g24200	Haem peroxidase
TraesCLr22a2Dv5b1G00531600.1	No homolog	No homology
TraesCLr22a2Dv5b1G00531700.1	Bradi4g40420	Serine/Thr protein kinase
TraesCLr22a2Dv5b1G00531800.1	No homolog	No homology
TraesCLr22a2Dv5b1G00531900.1	No homolog	No homology
TraesCLr22a2Dv5b1G00532000.1	Bradi5g24220	D-isomer specific 2-hydroxyacid dehydrogenase
TraesCLr22a2Dv5b1G00532100.1	Bradi5g26520	Peptidase
TraesCLr22a2Dv5b1G00532200.1	No homolog	No homology
TraesCLr22a2Dv5b1G00532300.1	Bradi5g24220	D-isomer specific 2-hydroxyacid dehydrogenase
TraesCLr22a2Dv5b1G00532400.1	No homolog	No homology
TraesCLr22a2Dv5b1G00532600.1	No homolog	No homology
TraesCLr22a2Dv5b1G00532500.1	Bradi4g14100	WD40/YVTN repeat-like ACTIVITY: apoptotic, protease activator
TraesCLr22a2Dv5b1G00532700.1	Bradi5g24290	Glycosyl transferase
TraesCLr22a2Dv5b1G00532800.1	Bradi5g22930	Serine/Thr protein kinase
TraesCLr22a2Dv5b1G00532900.1	Bradi1g05670	Ribosomal protein S13-like
TraesCLr22a2Dv5b1G00533000.1	No homolog	No homology
TraesCLr22a2Dv5b1G00533100.1	No homolog	No homology
TraesCLr22a2Dv5b1G00533200.1	Bradi1g49600	Nucleotide-binding, alpha-beta plait BINDING:, protein, nucleotide, RNA, DNA
TraesCLr22a2Dv5b1G00533300.1	Bradi5g23700	IQ calmodulin-binding region
TraesCLr22a2Dv5b1G00533400.1	Bradi5g23710	Pentatricopeptide repeat
TraesCLr22a2Dv5b1G00533500.1	No homolog	No homology
TraesCLr22a2Dv5b1G00533600.1	No homolog	No homology
TraesCLr22a2Dv5b1G00533700.1	Bradi5g23720	Plant methyltransferase dimerisation
TraesCLr22a2Dv5b1G00533800.1	No homolog	No homology
TraesCLr22a2Dv5b1G00533900.1	Bradi1g30610	Valyl/Leucyl/Isoleucyl-tRNA synthetase
TraesCLr22a2Dv5b1G00534000.1	Bradi4g07820	Protein of unknown function DUF1649
TraesCLr22a2Dv5b1G00534100.1	Bradi4g07810	Bifunctional dihydrofolate reductase/thymidylate, synthase
TraesCLr22a2Dv5b1G00534200.1	No homolog	No homology
TraesCLr22a2Dv5b1G00534300.1	Bradi5g23760	Ubiquitin-associated/translation elongation
TraesCLr22a2Dv5b1G00534400.1	Bradi2g11840	Pectinesterase inhibitor
TraesCLr22a2Dv5b1G00534500.1	Bradi5g23770	Plant lipid transfer protein
TraesCLr22a2Dv5b1G00534600.1	Bradi5g23790	Alpha/beta hydrolase
TraesCLr22a2Dv5b1G00534700.1	Bradi3g07880	Transcription elongation factor
TraesCLr22a2Dv5b1G00534800.1	Bradi5g14010	Phosphatidylethanolamine-binding, conserved, site BINDING: lipid, ATP
TraesCLr22a2Dv5b1G00534900.1	Bradi4g12950	EGF-like region
TraesCLr22a2Dv5b1G00535000.1	Bradi5g23810	Cystathionine beta-synthase
TraesCLr22a2Dv5b1G00535100.1	No homolog	No homology
TraesCLr22a2Dv5b1G00535200.1	No homolog	No homology
TraesCLr22a2Dv5b1G00535300.1	Bradi5g23880	C2 calcium-dependent membrane targeting
TraesCLr22a2Dv5b1G00535400.1	Bradi5g23890	Tetratricopeptide-like helical ACTIVITY:catalytic
TraesCLr22a2Dv5b1G00535500.1	No homolog	No homology
TraesCLr22a2Dv5b1G00535600.1	No homolog	No homology
TraesCLr22a2Dv5b1G00535700.1	Bradi3g15340	PAK-box/P21-Rho-binding
TraesCLr22a2Dv5b1G00535800.1	Bradi5g23890	Tetratricopeptide-like helical ACTIVITY:catalytic
TraesCLr22a2Dv5b1G00536000.1	Bradi3g14740	Pyridoxal phosphate-dependent transferase
TraesCLr22a2Dv5b1G00535900.1	Bradi3g14740	Pyridoxal phosphate-dependent transferase
TraesCLr22a2Dv5b1G00536100.1	Bradi3g14750	Pyridoxal phosphate-dependent transferase
TraesCLr22a2Dv5b1G00536200.1	Bradi3g58810	Cyclin-like F-box
TraesCLr22a2Dv5b1G00536300.1	Bradi5g23910	Protein of unknown function DUF6
TraesCLr22a2Dv5b1G00536400.1	Bradi5g16660	Short-chain dehydrogenase/reductase
TraesCLr22a2Dv5b1G00536500.1	Bradi5g23920	Peptidase C19
TraesCLr22a2Dv5b1G00536600.1	Bradi1g51270	Leucine zipper
TraesCLr22a2Dv5b1G00536700.1	No homolog	No homology
TraesCLr22a2Dv5b1G00536800.1	Bradi5g27690	Haem peroxidase, plant/fungal/bacterial, ACTIVITY: electron carrier, peroxidase
TraesCLr22a2Dv5b1G00536900.1	No homolog	No homology
TraesCLr22a2Dv5b1G00537000.1	Bradi5g23940	Carbohydrate kinase
TraesCLr22a2Dv5b1G00537100.1	Bradi1g47620	Leucine-rich repeat
TraesCLr22a2Dv5b1G00537200.1	Bradi1g47610	Leucine-rich repeat
TraesCLr22a2Dv5b1G00537300.1	Bradi5g19450	ACTIVITY: GTPase BINDING: protein, GTP
TraesCLr22a2Dv5b1G00537400.1	Bradi5g23970	Zinc finger
TraesCLr22a2Dv5b1G00537500.1	Bradi1g49040	ATPase
TraesCLr22a2Dv5b1G00537600.1	Bradi5g23980	Unknown function
TraesCLr22a2Dv5b1G00537700.1	Bradi5g23980	Unknown function
TraesCLr22a2Dv5b1G00537800.1	Bradi5g10660	Zinc finger
TraesCLr22a2Dv5b1G00537900.1	Bradi3g36980	Mitochondrial glycoprotein
TraesCLr22a2Dv5b1G00538000.1	No homolog	No homology
TraesCLr22a2Dv5b1G00538100.1	No homolog	No homology
TraesCLr22a2Dv5b1G00538200.1	No homolog	No homology
TraesCLr22a2Dv5b1G00538300.1	Bradi5g24120	Zinc finger
TraesCLr22a2Dv5b1G00538400.1	No homolog	No homology
TraesCLr22a2Dv5b1G00538500.1	Bradi5g24110	Pathogenesis-related transcriptional factor
TraesCLr22a2Dv5b1G00538600.1	No homolog	No homology
TraesCLr22a2Dv5b1G00538700.1	Bradi5g24100	Pathogenesis-related transcriptional factor
TraesCLr22a2Dv5b1G00538800.1	Bradi5g24090	Protein of unknown function DUF869
TraesCLr22a2Dv5b1G00538900.1	No homolog	No homology
TraesCLr22a2Dv5b1G00539000.1	No homolog	No homology
TraesCLr22a2Dv5b1G00539100.1	Bradi5g24060	Serine/Thr protein kinase-related
TraesCLr22a2Dv5b1G00539200.1	Bradi5g24060	Serine/Thr protein kinase-related
TraesCLr22a2Dv5b1G00539300.1	Bradi5g22880	Leucine-rich repeat
TraesCLr22a2Dv5b1G00539400.1	No homolog	No homology
TraesCLr22a2Dv5b1G00539500.1	No homolog	No homology
TraesCLr22a2Dv5b1G00539600.1	No homolog	No homology
TraesCLr22a2Dv5b1G00539700.1	No homolog	No homology
TraesCLr22a2Dv5b1G00539800.1	No homolog	No homology
TraesCLr22a2Dv5b1G00539900.1	Bradi1g51270	Leucine zipper
TraesCLr22a2Dv5b1G00540000.1	Bradi5g24060	Serine/Thr protein kinase
TraesCLr22a2Dv5b1G00540100.1	Bradi5g24040	Protein of unknown function DUF579
TraesCLr22a2Dv5b1G00540200.1	No homolog	No homology
TraesCLr22a2Dv5b1G00540300.1	No homolog	No homology
TraesCLr22a2Dv5b1G00540500.1	No homolog	No homology
TraesCLr22a2Dv5b1G00540600.1	No homolog	No homology
TraesCLr22a2Dv5b1G00540700.1	Bradi5g18990	Dihydrodipicolinate synthase subfamily
TraesCLr22a2Dv5b1G00540800.1	Bradi3g50860	ACTIVITY: protein, homodimerization, protein heterodimerization
TraesCLr22a2Dv5b1G00540900.1	No homolog	No homology
TraesCLr22a2Dv5b1G00541000.1	No homolog	No homology
TraesCLr22a2Dv5b1G00541100.1	Bradi5g24020	Proteinase inhibitor
TraesCLr22a2Dv5b1G00541200.1	No homolog	No homology
TraesCLr22a2Dv5b1G00541300.1	No homolog	No homology
TraesCLr22a2Dv5b1G00541400.1	No homolog	No homology
TraesCLr22a2Dv5b1G00541500.1	No homolog	No homology
TraesCLr22a2Dv5b1G00541600.1	No homolog	No homology
TraesCLr22a2Dv5b1G00541700.1	Bradi3g16300	Alpha/beta hydrolase fold-1
TraesCLr22a2Dv5b1G00541800.1	Bradi5g23420	Protein of unknown function DUF617
TraesCLr22a2Dv5b1G00541900.1	No homolog	No homology
TraesCLr22a2Dv5b1G00542000.1	Bradi5g23420	Protein of unknown function DUF617
TraesCLr22a2Dv5b1G00542100.1	Bradi5g23450	Protein kinase-like ACTIVITY:, 2-octaprenylphenol hydroxylase
TraesCLr22a2Dv5b1G00542200.1	Bradi5g23460	Shikimate kinase
TraesCLr22a2Dv5b1G00542300.1	Bradi1g54260	F-box associated type 1
TraesCLr22a2Dv5b1G00542400.1	Bradi5g23470	Glycoside hydrolase
TraesCLr22a2Dv5b1G00542500.1	Bradi5g23500	Programmed cell death protein 2
TraesCLr22a2Dv5b1G00542600.1	Bradi5g23510	Calcium-binding EF-hand ACTIVITY: transcription, regulator, receptor
TraesCLr22a2Dv5b1G00542700.1	Bradi2g05780	DNA-directed RNA polymerase
TraesCLr22a2Dv5b1G00542800.1	No homolog	No homology
TraesCLr22a2Dv5b1G00542900.1	No homolog	No homology
TraesCLr22a2Dv5b1G00543000.1	No homolog	No homology
TraesCLr22a2Dv5b1G00543100.1	No homolog	No homology
TraesCLr22a2Dv5b1G00543200.1	Bradi1g53170	Cyclin-like F-box
TraesCLr22a2Dv5b1G00543300.1	Bradi3g00340	E3 ubiquitin ligase
TraesCLr22a2Dv5b1G00543400.1	Bradi3g00340	E3 ubiquitin ligase
TraesCLr22a2Dv5b1G00543500.1	No homolog	No homology
TraesCLr22a2Dv5b1G00543600.1	Bradi5g23550	Pectin lyase fold/virulence factor
TraesCLr22a2Dv5b1G00543700.1	Bradi2g53320	Cation/H+ exchanger
TraesCLr22a2Dv5b1G00543800.1	Bradi5g23560	Thioredoxin-like fold ACTIVITY: electron, carrier, protein disulfide oxidoreductase
TraesCLr22a2Dv5b1G00543900.1	Bradi5g23570	Nucleotide-binding, alpha-beta plait, ACTIVITY: oxidoreductase
TraesCLr22a2Dv5b1G00544000.1	Bradi5g23600	ABC transporter
TraesCLr22a2Dv5b1G00544100.1	Bradi3g43600	Cytochrome P450
TraesCLr22a2Dv5b1G00544200.1	Bradi5g23610	Calponin-like actin-binding
TraesCLr22a2Dv5b1G00544300.1	Bradi4g34060	Protein of unknown function DUF599
TraesCLr22a2Dv5b1G00544400.1	Bradi5g13260	Glycoside hydrolase
TraesCLr22a2Dv5b1G00544500.1	Bradi5g20060	Bet v I allergen
TraesCLr22a2Dv5b1G00544600.1	Bradi5g23650	Winged helix repressor DNA-binding ACTIVITY:, nuclease, ubiquitin-protein ligase
TraesCLr22a2Dv5b1G00544700.1	Bradi4g23550	Peptidase S8 and S53
TraesCLr22a2Dv5b1G00544800.1	No homolog	No homology
TraesCLr22a2Dv5b1G00544900.1	Bradi4g03440	Cytochrome P450
TraesCLr22a2Dv5b1G00545000.1	Bradi1g02820	Proteinase inhibitor I29
TraesCLr22a2Dv5b1G00545100.1	Bradi5g23660	ATPase, V1/A1 complex, subunit D ACTIVITY:, proton-transporting ATPase
TraesCLr22a2Dv5b1G00545200.1	Bradi5g23670	Glutamyl-tRNA(Gln) amidotransferase A subunit, ACTIVITY: glutaminyl-tRNA synthase
TraesCLr22a2Dv5b1G00545300.1	Bradi5g23680	3-Oxoacyl-[acyl-carrier-protein (ACP)] synthase
TraesCLr22a2Dv5b1G00545400.1	Bradi1g75060	Protein of unknown function DUF1677
TraesCLr22a2Dv5b1G00545500.1	No homolog	No homology
TraesCLr22a2Dv5b1G00545600.1	Bradi4g42470	Cyclin-like F-box
TraesCLr22a2Dv5b1G00545700.1	No homolog	No homology
TraesCLr22a2Dv5b1G00545800.1	No homolog	No homology
TraesCLr22a2Dv5b1G00545900.1	Bradi1g31760	Pentatricopeptide repeat
TraesCLr22a2Dv5b1G00546000.1	No homolog	No homology
TraesCLr22a2Dv5b1G00546100.1	Bradi5g09910	Serine/Thr protein kinase
TraesCLr22a2Dv5b1G00546200.1	Bradi1g45220	Transcription factor TCP subgroup
TraesCLr22a2Dv5b1G00546300.1	Bradi1g72700	Protein of unknown function DUF567
TraesCLr22a2Dv5b1G00546400.1	No homolog	No homology
TraesCLr22a2Dv5b1G00546500.1	No homolog	No homology
TraesCLr22a2Dv5b1G00546600.1	Bradi5g23400	Transferase ACTIVITY: transferase, transferring, acyl groups other than amino-acyl groups
TraesCLr22a2Dv5b1G00546700.1	Bradi5g23400	Transferase ACTIVITY: transferase, transferring, acyl groups other than amino-acyl groups
TraesCLr22a2Dv5b1G00546800.1	No homolog	No homology
TraesCLr22a2Dv5b1G00546900.1	Bradi5g23400	Transferase ACTIVITY: transferase, transferring, acyl groups other than amino-acyl groups
TraesCLr22a2Dv5b1G00547000.1	Bradi1g11680	Lipase/lipooxygenase
TraesCLr22a2Dv5b1G00547100.1	Bradi1g29200	Serine/Thr protein kinase
TraesCLr22a2Dv5b1G00547200.1	Bradi5g23400	Transferase ACTIVITY: transferase, transferring, acyl groups other than amino-acyl groups
TraesCLr22a2Dv5b1G00547300.1	Bradi4g08150	DNA/RNA helicase
TraesCLr22a2Dv5b1G00547400.1	Bradi5g23340	Basic-leucine zipper (bZIP) transcription, factor ACTIVITY: protein dimerization
TraesCLr22a2Dv5b1G00547500.1	Bradi5g23330	Regulator of chromosome condensation
TraesCLr22a2Dv5b1G00547600.1	No homolog	No homology
TraesCLr22a2Dv5b1G00547700.1	Bradi5g23320	unknown function
TraesCLr22a2Dv5b1G00547800.1	Bradi4g30430	Zinc finger
TraesCLr22a2Dv5b1G00547900.1	Bradi5g23310	BTB/POZ fold ACTIVITY: signal transducer, BINDING: protein
TraesCLr22a2Dv5b1G00548000.1	Bradi3g50880	N-6 adenine-specific DNA methylase
TraesCLr22a2Dv5b1G00548100.1	No homolog	No homology
TraesCLr22a2Dv5b1G00548200.1	Bradi5g23280	Phospholipase C/P1 nuclease
TraesCLr22a2Dv5b1G00548300.1	Bradi5g23270	Pyridoxal phosphate-dependent transferase
TraesCLr22a2Dv5b1G00548400.1	Bradi5g23270	Pyridoxal phosphate-dependent transferase
TraesCLr22a2Dv5b1G00548600.1	Bradi3g60340	NB-ARC
TraesCLr22a2Dv5b1G00548700.1	Bradi5g23250	Glycosyl transferase
TraesCLr22a2Dv5b1G00548800.1	Bradi5g23260	RNA polymerase II transcription factor
TraesCLr22a2Dv5b1G00548900.1	No homolog	No homology
TraesCLr22a2Dv5b1G00549000.1	No homolog	No homology
TraesCLr22a2Dv5b1G00549100.1	No homolog	No homology
TraesCLr22a2Dv5b1G00549200.1	No homolog	No homology
TraesCLr22a2Dv5b1G00549300.1	Bradi2g32640	Ribosomal protein L5 BINDING: protein, structural constituent of ribosome
TraesCLr22a2Dv5b1G00549400.1	Bradi2g39720	Serine/Thr protein kinase
TraesCLr22a2Dv5b1G00549500.1	Bradi2g01170	Serine/Thr protein kinase
TraesCLr22a2Dv5b1G00549600.1	Bradi4g17230	Chalcone and stilbene synthases
TraesCLr22a2Dv5b1G00549800.1	Bradi2g01320	Serine/Thr protein kinase
TraesCLr22a2Dv5b1G00549700.1	Bradi2g39720	Serine/Thr protein kinase
TraesCLr22a2Dv5b1G00549900.1	Bradi3g40050	Short-chain dehydrogenase/reductase
TraesCLr22a2Dv5b1G00550000.1	No homolog	No homology
TraesCLr22a2Dv5b1G00550100.1	No homolog	No homology
TraesCLr22a2Dv5b1G00550200.1	No homolog	No homology
TraesCLr22a2Dv5b1G00550300.1	Bradi4g03140	Peptidase, trypsin-like Ser and cysteine
TraesCLr22a2Dv5b1G00550500.1	Bradi5g23240	Unknown function
TraesCLr22a2Dv5b1G00550400.1	Bradi5g23230	Metallophosphoesterase
TraesCLr22a2Dv5b1G00550600.1	Bradi5g23220	Like-Sm ribonucleoprotein, eukaryotic and, archaea-type, core ACTIVITY: protein
TraesCLr22a2Dv5b1G00550700.1	Bradi5g23190	Aldehyde dehydrogenase
TraesCLr22a2Dv5b1G00550800.1	Bradi5g23200	Pentatricopeptide repeat
TraesCLr22a2Dv5b1G00550900.1	Bradi5g23210	GCN5-related N-acetyltransferase
TraesCLr22a2Dv5b1G00551000.1	No homolog	No homology
TraesCLr22a2Dv5b1G00551100.1	Bradi3g22560	Cytochrome P450
TraesCLr22a2Dv5b1G00551300.1	Bradi2g38440	Pentatricopeptide repeat
TraesCLr22a2Dv5b1G00551200.1	Bradi2g38440	Pentatricopeptide repeat
TraesCLr22a2Dv5b1G00551400.1	Bradi4g38970	Glycosyl transferase
TraesCLr22a2Dv5b1G00551500.1	Bradi4g38980	Aminoacyl-tRNA synthetase
TraesCLr22a2Dv5b1G00551600.1	Bradi1g17530	Cytochrome c oxidase
TraesCLr22a2Dv5b1G00551700.1	Bradi5g23130	Diacylglycerol kinase
TraesCLr22a2Dv5b1G00551800.1	Bradi5g23130	Diacylglycerol kinase
TraesCLr22a2Dv5b1G00551900.1	Bradi5g23130	Diacylglycerol kinase
TraesCLr22a2Dv5b1G00552000.1	No homolog	No homology
TraesCLr22a2Dv5b1G00552100.1	Bradi5g23130	Diacylglycerol kinase
TraesCLr22a2Dv5b1G00552200.1	No homolog	No homology
TraesCLr22a2Dv5b1G00552300.1	No homolog	No homology
TraesCLr22a2Dv5b1G00552400.1	No homolog	No homology
TraesCLr22a2Dv5b1G00552500.1	Bradi5g23130	Diacylglycerol kinase
TraesCLr22a2Dv5b1G00552700.1	No homolog	No homology
TraesCLr22a2Dv5b1G00552600.1	Bradi5g23110	Serine/Thr protein kinase
TraesCLr22a2Dv5b1G00552800.1	Bradi5g23130	Diacylglycerol kinase
TraesCLr22a2Dv5b1G00552900.1	Bradi5g23120	Serine/Thr protein kinase
TraesCLr22a2Dv5b1G00553000.1	Bradi2g59060	Exo70 exocyst complex
TraesCLr22a2Dv5b1G00553100.1	Bradi1g40150	Reticulon BINDING: protein
TraesCLr22a2Dv5b1G00553200.1	Bradi5g22840	Leucine-rich repeat
TraesCLr22a2Dv5b1G00553300.1	Bradi1g78530	Peptidase M10A and M12B
TraesCLr22a2Dv5b1G00553400.1	Bradi2g19520	Lecithin:cholesterol acyltransferase
TraesCLr22a2Dv5b1G00553500.1	Bradi5g23110	Serine/Thr protein kinase
TraesCLr22a2Dv5b1G00553600.1	Bradi4g42540	Cytochrome P450
TraesCLr22a2Dv5b1G00553700.1	No homolog	No homology
TraesCLr22a2Dv5b1G00553800.1	Bradi1g20040	Alkyl hydroperoxide reductase/ Thiol specific
TraesCLr22a2Dv5b1G00553900.1	Bradi1g20050	Six-bladed beta-propeller, TolB-like
TraesCLr22a2Dv5b1G00554000.1	Bradi5g00980	Cytochrome P450
TraesCLr22a2Dv5b1G00554100.1	No homolog	No homology
TraesCLr22a2Dv5b1G00554200.1	Bradi1g36640	Haem oxygenase
TraesCLr22a2Dv5b1G00554300.1	Bradi5g23110	Serine/Thr protein kinase
TraesCLr22a2Dv5b1G00554400.1	Bradi3g00300	Basic-leucine zipper (bZIP) transcription factor
TraesCLr22a2Dv5b1G00554500.1	Bradi5g23080	Serine/Thr protein kinase
TraesCLr22a2Dv5b1G00554600.1	Bradi1g15300	Protein of unknown function DUF952
