# Supplementary material for: Chromosome-scale comparative sequence analysis unravels molecular mechanisms of genome dynamics between two wheat cultivars
Source: Genome Biol. 2018 Aug 17;19:104. doi: 10.1186/s13059-018-1477-2 (PMC6097286; doi:10.1186/s13059-018-1477-2)
Supplement: Supplementary file 3 — Table S2. Unique genes identified in Chinese Spring and CH Campala Lr22a. (XLSX 14 kb) [file 13059_2018_1477_MOESM3_ESM.xlsx]

## Sheet: unique genes Chinese Spring
Unique genes identified in Chinese Spring along with the best Brachypodium distachyon gene hit and the functional annotation based on Brachypodium distachyon genes.
Unique gene Chinese Spring	Best Brachipodium hit	Function
TraesCS2D01G501600	Bradi3g56100	DNA/RNA helicase
TraesCS2D01G527000	Bradi1g15970	Per1-like family protein
TraesCS2D01G511700	Bradi1g22500	Leucine-rich repeat
TraesCS2D01G510000	Bradi1g29410	Binding protein
TraesCS2D01G510300	Bradi1g29410	Binding protein
TraesCS2D01G468300	Bradi1g34070	Anthranilate synthase component I and chorismate binding protein
TraesCS2D01G501300	Bradi1g40150	Reticulon binding protein
TraesCS2D01G008400	Bradi1g65760	Lateral organ boundaries (LOB)
TraesCS2D01G509900	Bradi1g76920	Serine/Thr protein kinase
TraesCS2D01G584500	Bradi2g13090	ATPase, F1/V1/A1 complex, alpha/beta subunit,, nucleotide-binding
TraesCS2D01G569100	Bradi2g19290	Serine/Thr protein kinase
TraesCS2D01G522000	Bradi2g37820	DNA repair and recombination
TraesCS2D01G499900	Bradi2g41790	Ionotropic glutamate-like receptor,
TraesCS2D01G052900	Bradi2g51570	Serine/Thr protein kinase
TraesCS2D01G517000	Bradi2g60970	Basic helix-loop-helix dimerisation region
TraesCS2D01G520400	Bradi2g61870:	Multi antimicrobial extrusion protein MatE
TraesCS2D01G045200	Bradi3g36730	Zinc finger
TraesCS2D01G528600	Bradi3g57890	Mitochondrial substrate carrier
TraesCS2D01G510100	Bradi4g06970	Leucine-rich repeat
TraesCS2D01G574800	Bradi4g12750	Translation elongation factor EF1A/initiation, factor IF2gamma
TraesCS2D01G499400	Bradi5g25770	Transcriptional factor B3
TraesCS2D01G552300	Bradi5g25890	plastocyanin-like, domain-containing protein
TraesCS2D01G149600	No Hit
TraesCS2D01G513400	No Hit
TraesCS2D01G521900	No Hit
TraesCS2D01G573100	No Hit

## Sheet: unique genes CH Campala Lr22a
Unique genes identified in CH Campala Lr22a along with the best Brachypodium distachyon gene hit and the functional annotation based on Brachypodium distachyon genes.
Unique gene CH Campala Lr22a	Best Brachipodium hit	Function
TraesCLr22a2Dv5b1G00508900.1	Bradi3g02240	Leucine-rich repeat
TraesCLr22a2Dv5b1G00467400.1	Bradi1g07700	Peptidase S8 and S53
TraesCLr22a2Dv5b1G00554800.1	Bradi1g14350	Multi antimicrobial extrusion protein MatE
TraesCLr22a2Dv5b1G00383900.1	Bradi1g43160	Short-chain dehydrogenase/reductase
TraesCLr22a2Dv5b1G00399500.1	Bradi1g49410	Peptidase aspartic
TraesCLr22a2Dv5b1G00399400.1	Bradi1g49460	Pentatricopeptide repeat
TraesCLr22a2Dv5b1G00524500.1	Bradi1g50560	BINDING: protein
TraesCLr22a2Dv5b1G00399700.1	Bradi1g50700	Protein of unknown function DUF594
TraesCLr22a2Dv5b1G00507800.1	Bradi1g56830	Alpha/beta hydrolase
TraesCLr22a2Dv5b1G00586800.1	Bradi2g14120	zinc finger
TraesCLr22a2Dv5b1G00553400.1	Bradi2g19520	Lecithin:cholesterol acyltransferase
TraesCLr22a2Dv5b1G00549300.1	Bradi2g32640	Ribosomal protein L5 BINDING: protein
TraesCLr22a2Dv5b1G00606700.1	Bradi2g42410	DNA/RNA helicase, ATP-dependent, DEAH-box type,, conserved site
TraesCLr22a2Dv5b1G00065900.1	Bradi2g43440	LPPG:FO 2-phospho-L-lactate transferase
TraesCLr22a2Dv5b1G00514400.1	Bradi2g46250	Glycosyl transferase
TraesCLr22a2Dv5b1G00063400.1	Bradi2g51150	Uncharacterised protein family UPF0089
TraesCLr22a2Dv5b1G00582900.1	Bradi2g60350	Guanine nucleotide binding protein
TraesCLr22a2Dv5b1G00565600.1	Bradi3g03400	Cyclin-like F-box
TraesCLr22a2Dv5b1G00045200.1	Bradi3g12470	Peptidase S8 and S53
TraesCLr22a2Dv5b1G00606900.1	Bradi3g16810	Protein kinase
TraesCLr22a2Dv5b1G00511100.1	Bradi3g35170	Harpin-induced 1
TraesCLr22a2Dv5b1G00256000.1	Bradi3g42710	Cytochrome c
TraesCLr22a2Dv5b1G00255900.1	Bradi3g42730	Protein-Tyr phosphatase
TraesCLr22a2Dv5b1G00256100.1	Bradi3g42740	Beta tubulin
TraesCLr22a2Dv5b1G00511400.1	Bradi3g47790	Phosphopantetheine attachment site
TraesCLr22a2Dv5b1G00518800.1	Bradi4g24650	ABA/WDS induced protein
TraesCLr22a2Dv5b1G00048600.1	Bradi4g26620	Serine/Thr protein kinase
TraesCLr22a2Dv5b1G00383800.1	Bradi4g37860	Male sterility
TraesCLr22a2Dv5b1G00038600.1	Bradi4g39940	Peptidase S10
TraesCLr22a2Dv5b1G00531300.1	Bradi4g44590	NB-ARC
TraesCLr22a2Dv5b1G00002400.1	Bradi5g00530	zinc finger
TraesCLr22a2Dv5b1G00038500.1	Bradi5g02510	Protein of unknown function DUF1486
TraesCLr22a2Dv5b1G00043100.1	Bradi5g02910	Pumilio RNA-binding region
TraesCLr22a2Dv5b1G00043000.1	Bradi5g02920	Aminoacyl-tRNA synthetase
TraesCLr22a2Dv5b1G00360600.1	Bradi5g13860	Glucose-6-phosphate dehydrogenase
TraesCLr22a2Dv5b1G00002500.1	Bradi3g03110	Serine/Thr protein kinase
TraesCLr22a2Dv5b1G00050100.1	No Hit
TraesCLr22a2Dv5b1G00283600.1	No Hit
TraesCLr22a2Dv5b1G00502100.1	No Hit
TraesCLr22a2Dv5b1G00507700.1	No Hit
TraesCLr22a2Dv5b1G00546400.1	No Hit
TraesCLr22a2Dv5b1G00552300.1	No Hit
TraesCLr22a2Dv5b1G00586900.1	No Hit
